# Supplementary material for: Core and skin temperature influences on the surface electromyographic responses to an isometric force and position task
Source: PLoS One. 2018 Mar 29;13(3):e0195219. doi: 10.1371/journal.pone.0195219 (PMC5875857; doi:10.1371/journal.pone.0195219)
Supplement: S1 File — (XLSX) [file pone.0195219.s001.xlsx]

## Sheet: Pre-Post Measures
	Pre			Post
Participant	MVC	M-wave	H-reflex	MVC	M-wave	H-reflex
1	33.2602	2.76028	0.4	37.0198	2.248	0.4
2	30.7824	7.34402	0.7568	31.3055	7.16356	0.7537
3	35.4997	7.44654	0.25325	34.9815	4.59066	0.26145
4	30.3111	6.9423	0.3494	32.3754	7.64748	0.4281
5	13.3509	2.54524	0.271	18.5145	2.16422	0.28651
6	43.8877	3.96928	0.2161	37.4276	3.22162	0.281053
7	44.4994	4.7474	0.273	45.6937	4.37314	0.3145
8	27.8976	1.49065	0.6432	20.6993	1.52897	0.58446
9	10.1335	4.26528	0.39	8.3347	4.64622	0.4
10	30.4464	6.59134	0.2286	31.0391	5.82266	0.2886
11	24.7064	6.30082	0.57265	22.5946	6.6395	0.5463
12	31.1674	4.6	0.39	27.9363	4.6	0.4
13	11.2449	4.14913	0.4	9.70155	3.92518	0.39
14	37.4356	2.92126	0.401567	31.0086	2.99204	0.39254
15	15.9733	5.00966	0.3958	18.0568	4.95998	0.3457
16	11.9731	3.58625	0.57265	14.8636	3.97738	0.62265
17	44.4717	4.07356	0.4	45.3215	3.83228	0.4
18	20.766	4.37025	0.3109	22.752	4.39957	0.30015
19	35.5814	4.79953	0.2621	29.4631	4.73217	0.25146
20	35.5478	4.4963	0.39	36.3947	4.64795	0.4

## Sheet: 3 s task
	Baseline								+0.5								+1.0								+1.5								H-H								H-C								-0.5
	Force				Position				Force				Position				Force				Position				Force				Position				Force				Position				Force				Position				Force
Participant	Torque	RMS	MPF	MDF	Displacement	RMS	MPF	MDF	Torque	RMS	MPF	MDF	Displacement	RMS	MPF	MDF	Torque	RMS	MPF	MDF	Displacement	RMS	MPF	MDF	Torque	RMS	MPF	MDF	Displacement	RMS	MPF	MDF	Torque	RMS	MPF	MDF	Displacement	RMS	MPF	MDF	Torque	RMS	MPF	MDF	Displacement	RMS	MPF	MDF	Torque
1	21.9246	118.713	99.0678	75.6836	-0.7244	169.577	88.1774	70.8008	21.9781	72.2186	100.172	79.0405	-0.15545	154.879	103.797	77.5147	22.504	118.833	70.7226	59.8145	0.6399	167.384	91.4958	59.8145	20.0939	182.658	102.771	70.8008	-2.0092	132.758	92.0551	122	20.0939	182.658	102.771	70.8008	-2.0092	132.758	92.0551	126	21.2748	67.5246	115.688	93.9941	1.4535	207.479	87.4182	121	23.0489
2	22.8738	270.973	119.843	113.525	-2.3028	278.39	137.678	130.005	21.7048	329.716	145.153	118.408	2.4551	332.051	141.577	117.188	21.9364	260.286	137.898	75.9888	-2.1315	130.237	125.688	113	21.4688	355.707	123.932	95.2148	3.50785	457.523	133.499	82.7026	23.8677	244.541	119.835	140	4.8122	214.192	159.411	148.926	21.5012	297.165	141.703	134.888	6.8495	356.285	144.84	140.991	22.0264
3	22.935	115.258	151.707	130.615	1.2272	379.089	133.062	106.201	22.7979	190.103	137.952	103.149	-4.58785	385.582	144.695	114.441	22.6846	175.125	159.335	128.479	-6.58525	312.82	163.037	129.7	23.987	159.794	147.374	116.882	1.8543	211.114	146.667	114.746	24.1081	190.442	160.673	125.732	9.1192	204.371	152.768	111.694	25.5202	340.906	167.318	140.381	0.3952	316.027	163.725	132.446	23.477
4	17.5306	225.714	177.146	153.198	-2.9635	323.7	121.095	106.811	17.3335	260.14	202.26	186.157	-0.17075	334.811	163.298	142.212	17.602	241.16	213.338	196.533	2.0164	335.061	170.063	150.147	17.5098	179.887	210.684	177.307	1.0773	213.607	176.651	154.114	17.6681	245.403	213.572	195.312	-1.3423	218.331	170.32	161.743	17.5762	231.962	165.686	151.367	0.0709	317.071	156.824	147.095	18.205
5	8.9285	90.1042	118.459	102.539	-9.112	83.0398	153.387	140.991	10.5192	76.1422	128.494	73.8526	0.1902	101.827	129.56	90.6372	8.6646	156.965	114.105	91.2475	-3.26025	235.633	71.4988	59.8145	8.6605	176.489	162.439	134.888	-6.2733	72.5833	131.75	108.643	8.6605	176.489	162.439	134.888	-6.2733	72.5833	131.75	108.643	9.8238	147.331	132.808	106.811	-1.1465	81.3438	122.549	101.318	8.4341
6	26.8434	178.132	130.877	116.577	-4.8723	340.342	124.138	111.084	26.8486	183.486	111.409	86.6699	1.59735	292.674	132.888	108.643	26.5893	161.715	134.019	110.779	2.8698	262.187	132.754	112.915	27.1027	174.471	116.562	86.3648	-0.3237	218.139	131.767	113.22	28.5284	157.127	150.071	129.394	0.7194	277.354	136.445	124.512	26.9895	270.689	130.323	119.629	-0.0514	303.37	108.055	87.2803	27.4078
7	27.0575	218.946	160.086	142.212	0.6643	244.195	150.633	136.719	27.991	217.185	176.19	153.198	-0.08815	207.677	194.792	170.898	27.2589	141.52	199.44	194.702	0.99775	170.433	190.802	182.8	27.6752	200.7	187.328	181.274	1.2761	264.752	140.257	128.174	27.6752	200.7	187.328	181.274	1.2761	264.752	140.257	128.174	27.7402	257.848	162.84	129.394	1.5698	283.773	201.918	200.195	27.5984
8	15.4109	204.422	82.7393	68.9697	1.5637	183.211	103.447	95.8252	16.8059	282.808	100.148	76.2939	-3.1532	330.225	113.261	102.539	16.4391	157.158	98.3184	77.5147	2.67405	136.352	120.935	100.708	17.1912	230.061	103.237	122	1.8512	175.791	121.654	104.981	16.3313	227.596	122.621	108.032	3.1604	160.291	105.918	86.6699	16.3384	201.34	78.5464	56.7627	1.3006	186.735	99.4707	81.7871	17.1071
9	5.5553	55.7658	122.703	101.318	-1.6543	85.3971	128.69	110.474	5.3304	54.2831	154.951	132.751	0.67045	100.315	131.836	115.967	5.3617	62.6424	126.287	103.455	-3.4071	101.167	125.692	103.455	5.7131	40.5903	141.599	114.136	-9.5219	113.65	138.305	109.253	5.7131	40.5903	141.599	114.136	-9.5219	113.65	138.305	109.253	5.1434	49.0872	124.193	99.4873	2.3773	181.392	127.653	109.863	5.4861
10	24.5639	90.9837	111.669	84.8389	1.7166	165.78	110.38	101.929	21.771	135.615	97.0338	72.3267	3.5458	173.348	103.794	84.2285	21.1223	194.896	61.4716	34.4849	-0.5225	164.023	99.7378	73.8526	22.2363	177.19	89.5287	122	-1.5442	215.701	144	122	22.2363	177.19	89.5287	140	-1.5442	215.701	142	126	21.0002	103.915	99.5311	63.4766	0.6827	260.717	109.154	91.5527	22.5944
11	14.1258	97.4997	124.096	95.2148	0.9763	164.162	110.204	79.3457	14.3774	96.5673	174.299	151.367	1.6585	131.33	212.762	187.073	14.8727	117.196	164.633	139.77	1.20575	245.261	184.048	161.743	13.9446	121.172	208.034	172.73	0.6643	177.641	187.804	174.56	13.9446	121.172	208.034	172.73	0.6643	177.641	187.804	174.56	14.9228	104.823	155.959	128.784	0.8662	212.471	172.225	158.691	15.0614
12	17.8284	114.806	132.662	88.501	-1.5503	155.281	149.019	119.629	17.932	97.829	184.069	164.185	0.9427	153.861	128.553	80.5664	17.5577	154.113	100.877	115	0.03115	173.763	122.304	75.6836	19.1093	175.399	133.616	83.313	0.9427	167.203	145.424	104.065	18.1883	145.436	149.78	104.981	-6.5302	160.091	116.268	126	18.9471	125.177	160.257	115.356	-2.5659	208.987	135.472	93.9941	16.9843
13	7.1851	92.7066	169.487	155.64	3.6376	114.908	155.737	126.953	7.36785	119.004	203.259	171.814	-0.71825	133.219	179.641	149.841	7.84935	129.861	188.864	168.762	0.9702	216.289	179.465	151.978	7.3942	150.179	159.259	131.226	1.8787	139.964	197.679	163.574	7.2187	137.352	209.608	175.781	-0.9814	54.4	199.276	173.34	7.347	76.5624	180.281	161.743	0.5114	79.5656	162.238	112.305	7.40155
14	21.433	117.615	113.701	88.501	2.2427	202.51	104.79	75.0732	22.5475	107.942	105.794	81.1768	0.3584	129.524	146.824	130.615	20.9969	93.696	145.804	122.681	0.389	153.527	145.066	117.188	21.4718	175.333	127.603	100.708	0.3829	208.905	151.985	133.057	21.4718	175.333	127.603	100.708	0.3829	208.905	151.985	133.057	22.2979	126.365	116.504	100.708	1.1354	245.668	140.064	128.784	21.9627
15	9.4518	40.2945	125.069	100.098	3.8395	139.608	106.051	93.3838	10.8096	44.8636	139.08	114.441	1.71965	157.909	143	117	10.7592	46.1975	103.643	68.3594	1.5025	174.47	107.19	71.4111	10.2019	91.7702	63.1335	122	1.19355	159.745	144	122	9.9484	79.6075	88.1116	140	-4.7744	153.919	142	126	10.0728	148.514	144	123	0.9458	176.208	87.4343	70.1904	9.83305
16	8.419	64.9228	107.049	90.9424	0.3584	67.5441	110.891	86.6699	7.37465	44.2384	120.681	93.9941	1.5606	57.0928	126.042	97.9614	7.5003	59.1884	108.859	86.3647	0.95495	53.3201	122.422	102.539	7.66275	73.6514	114.858	96.7408	0.59095	40.0529	153.692	122.07	8.088	38.4474	136.98	114.746	-0.027	44.2215	125.063	100.708	7.8801	49.1234	122.889	106.201	1.1538	70.7947	148.315	119.629	7.613
17	30.237	137.451	155.283	130.005	-2.8962	236.264	109.612	84.2285	26.4028	138.503	157.975	132.446	-0.1004	241.789	132.709	108.032	25.017	153.579	148.215	121.765	3.4296	223.301	133.372	111.389	23.6559	158.713	136.022	104.675	0.4747	225.58	149.22	116.577	24.1096	203.042	226.319	221.558	0.7071	260.045	132.689	101.929	24.841	229.52	206.946	196.533	0.7989	231.387	191.263	162.964	24.0309
18	12.213	102.168	129.62	112.915	-0.8345	149.679	135.832	122.07	11.8017	75.4302	180.292	146.179	-3.8812	121.35	131.84	101.318	11.7172	176.594	186.579	169.678	-0.6938	68.3302	164.709	141.602	13.6731	198.386	197.655	173.34	0.646	140.133	132.512	119.019	13.6731	198.386	197.655	173.34	0.646	140.133	132.512	119.019	9.6018	190.613	145.251	137.94	1.9491	206.33	129.518	118.408	12.8785
19	21.7208	153.26	145.688	134.277	1.5637	159.066	140.27	125.122	22.4425	130.562	136.78	129.394	1.49635	130.362	160.729	144.043	21.0588	163.316	146.743	131.836	0.53585	131.597	146.955	126.038	20.6727	173.072	142.423	117.798	2.3437	154.896	136.018	120.239	21.4565	181.786	144.584	137.329	-0.4981	92.6379	144.614	120.85	21.3849	174.761	174.504	162.964	0.2667	96.5927	128.937	113.525	21.4576
20	22.0857	278.962	128.097	99.4873	1.0559	354.402	109.707	79.9561	21.6635	226.692	153.877	136.719	2.4905	345.78	143.398	101.624	21.55	254.37	127.406	104.065	1.5943	318.414	130.364	109.253	22.6398	274.781	133.765	114.441	1.8787	318.005	128.88	101.013	22.0947	301.777	134.921	111.084	0.909	402.786	143.85	106.811	22.4693	252.891	161.182	137.94	1.6248	483.197	141.625	121.46	20.9611
[truncated: 15 more columns]

## Sheet: 1 min task
	Baseline Averages								HH Averages								HC Averages								Post averges
	Force				Position				Force				Position				Force				Position				Force				Position
Participant	Torque	RMS	MPF	MDF	Displacement	RMS	MPF	MDF	Torque	RMS	MPF	MDF	Displacement	RMS	MPF	MDF	Torque	RMS	MPF	MDF	Displacement	RMS	MPF	MDF	Torque	RMS	MPF	MDF	Displacement	RMS	MPF	MDF
1	21.0918	95.1443	89.3522	65.4602	1.5181	130.637	85.9217	73.5474	22.456	73.8589	100.734	68.0542	2.58535	102.202	105.374	80.5664	21.444	83.9029	102.616	86.0596	1.76993	181.57	105.115	77.9724	21.7258	83.9177	95.534	86.0596	0.466	81.6617	92.3662	74.6155
2	21.7921	184.06	110.78	104.065	0.832525	417.897	121.924	118.408	19.5324	325.07	93.3098	60.1197	5.41875	376.984	113.441	83.4656	22.1107	227.469	122.465	114.594	5.16793	445.162	119.792	111.542	21.6607	201.306	87.9225	60.4248	4.2706	497.738	89.1905	71.106
3	22.94	322.418	117.489	101.318	1.8428	355.218	109.297	91.5527	22.8732	167.196	145.858	122.07	5.5598	202.56	133.594	105.133	23.0832	154.254	150.895	125.732	1.77365	269.232	131.389	99.4873	23.7664	214.322	140.419	110.168	2.95903	257.043	129.725	100.861
4	17.4491	165.817	153.756	134.583	0.7165	308.826	113.274	100.555	17.5106	141.295	164.2	147.095	-0.5834	214.01	130.897	117.035	17.5857	230.816	125.483	118.866	-0.176425	305.765	115.744	104.37	17.5308	175.134	124.747	100.25	-0.076325	211.68	107.638	97.0459
5	8.31485	91.785	108.804	93.3838	1.15492	74.7428	108.551	85.6018	7.62063	120.96	132.584	107.625	-0.423625	257.012	129.05	99.6908	7.92437	59.8951	154.935	127.106	2.41918	310.369	104.864	66.0706	7.79627	87.0303	131.719	73.6491	2.49975	102.095	170.27	159.607
7	26.9267	194.558	134.524	111.999	0.866475	180.079	122.921	107.422	27.2828	118.403	157.945	145.721	4.38212	228.543	115.877	101.929	26.3883	203.686	137.946	109.406	6.2105	205.026	149.168	138.397	26.871	206.738	122.723	103.302	2.52768	278.56	130.268	113.678
8	16.4114	148.322	80.5303	69.2749	3.45463	323.697	72.953	94	16.3462	107.343	110.014	86.3648	11.2776	168.277	96.0687	78.7353	16.018	107.217	105.719	77.3621	0.3305	145.013	113.085	87.8906	16.0138	97.8024	156.91	133.209	1.8074	225.224	90.2278	72.1741
9	5.16432	132.137	123.855	104.98	0.457575	162.615	123.68	102.386	5.18727	83.5469	123.926	100.098	0.567275	129.685	128.528	106.659	5.2029	147.871	113.267	96.5881	0.399875	159.964	123.925	102.997	5.21955	137.713	106.679	91.2476	0.5438	88.2603	118.997	98.4192
11	14.1003	109.553	121.34	97.8088	1.36623	156.995	106.228	84.432	14.1029	112.112	169.735	133.972	1.96227	166.204	177.593	159.302	14.0366	116.308	144.699	128.479	0.981125	166.83	148.083	127.716	14.0365	84.2443	112.172	85.0423	1.44307	129.926	120.121	100.25
12	17.1753	275.686	124.924	92.7734	1.72453	132.611	98.8494	78.9388	14.8356	197.146	109.704	62.2559	2.01143	155.526	85.5227	60.5774	15.4789	257.705	128.435	89.7217	2.21258	146.067	100.155	69.8853	13.0708	288.717	110.811	61.849	4.90848	240.632	101.527	78.7353
13	7.36155	234.086	139.671	114.594	0.313775	102.347	125.93	95.6217	7.01842	204.389	162.336	138.245	0.40455	47.0413	175.021	140.381	7.1865	170.322	182.633	162.811	0.431875	67.1906	182.088	156.86	7.20383	203.983	175.231	144.958	0.683525	105.487	182.823	156.86
14	21.2765	123.094	108.454	86.3647	1.1551	162.447	105.216	88.0432	21.389	93.8365	141.525	117.645	1.29987	187.431	125.519	104.98	21.7572	114.106	130.167	110.168	0.8241	196.234	115.093	100.098	21.1913	131.916	114.386	95.0622	1.28618	214.185	112.058	96.2829
15	9.9144	98.1445	104.97	88.0433	1.31632	121.857	106.298	89.7217	10.1262	78.6779	82.2117	109	2.5863	83.7495	81.6261	54.0161	10.0279	76.1886	135	116	1.19213	55.8327	92.8311	68.9697	10.1357	37.5449	103.779	76.2939	1.50685	71.8094	75.5779	57.9834
16	7.5114	64.3528	97.5103	79.0405	-0.209225	62.6506	111.44	91.7053	7.63	44.8243	126.077	100.861	0.5355	38.8581	136.941	102.844	7.55547	49.0491	120.053	98.2666	0.38145	58.8114	127.353	100.25	7.55847	57.3711	121.733	100.708	1.53345	56.6309	118.615	93.0786
17	23.3074	209.516	106.342	90.4846	1.85735	466.491	89.1566	74.1577	22.9963	155.04	152.301	124.054	0.7443	196.831	127.409	108.032	22.835	238.058	146.36	140.228	0.4874	212.21	143.743	128.326	23.37	174.831	116.447	94.4519	0.979625	250.719	113.862	92.3157
18	11.0434	165.569	107.502	95.52	0.498725	98.5527	123.232	110.931	11.9617	104.397	152.587	130.768	0.22095	89.9696	129.114	116.73	11.6322	98.7523	135.909	126.495	0.47995	105.476	128.753	115.356	11.8639	124.569	128.92	112.61	0.201225	105.27	120.73	104.98
19	21.3379	129.564	143.744	137.482	0.85025	221.47	141.285	129.089	21.4804	88.1874	142.149	125.275	1.3715	103.04	132.927	111.389	21.3233	128.628	165.447	151.825	2.0696	154.918	173.811	157.776	21.5137	115.87	122.976	109.558	3.08698	145.054	145.706	133.057
20	21.2736	379.96	104.332	86.6699	1.06303	524.851	85.8437	79.9561	21.1968	214.571	107.49	90.6372	0.41285	377.433	95.3975	70.8008	21.3245	305.307	125.483	105.743	1.2396	388.125	97.6867	73.8526	21.3297	369.822	96.2331	80.1595	0.355125	426.235	83.7113	59.0515

## Sheet: Temperature
	Baseline Averages								0.5								1								1.5								H-H								H-C								-0.5
	Force				Position				Force				Position				Force				Position				Force				Position				Force				Position				Force				Position				Force
Participant	Tc	Tsk	Tloc	HR	Tc	Tsk	Tloc	HR	Tc	Tsk	Tloc	HR	Tc	Tsk	Tloc	HR	Tc	Tsk	Tloc	HR	Tc	Tsk	Tloc	HR	Tc	Tsk	Tloc	HR	Tc	Tsk	Tloc	HR	Tc	Tsk	Tloc	HR	Tc	Tsk	Tloc	HR	Tc	Tsk	Tloc	HR	Tc	Tsk	Tloc	HR	Tc
1	37.1325	31.5135	33.4921	66.8701	37.1145	31.4962	32.6123	71.5514	37.7495	38.6104	36.1122	102.656	37.7108	38.5503	35.8948	99.9035	38.1517	38.0309	36.4332	102.657	38.0815	38.3026	36.6825	103.45	38.5257	38.3011	36.2908	107.226	38.4769	38.6126	35.9433	104.21	38.5257	38.3011	36.2908	107.226	38.4769	38.6126	35.9433	104.21	38.1326	32.0492	33.683	70.7302	38.3833	33.5287	34.0872	74.1094	38.0749
2	36.8936	31.7448	31.7216	70.186	36.8619	31.6569	32.1081	76.6251	37.3962	37.2721	35.647	109.893	37.4553	37.4372	35.7384	111.504	37.9263	38.1564	35.7542	118.207	37.9924	38.0426	35.9006	119.686	38.468	38.5525	36.5911	122.915	38.542	38.6165	36.8594	122.247	38.8476	38.9337	37.2893	133.525	38.9904	39.0914	37.4526	113.773	38.7228	34.6627	34.136	88.9628	38.5327	32.9253	33.0965	82.479	38.2799
3	37.0174	30.8565	31.6325	73.1425	37.0402	31.0882	30.7848	86.7844	37.6306	38.5214	37.338	99.3999	37.5703	37.7671	37.0488	98.8628	38.1076	38.7505	37.1528	115.235	38.0777	38.8636	37.2359	112.278	38.6571	39.1895	36.8309	121.313	38.5482	39.0166	36.7269	126.029	38.7998	39.0126	37.404	121.643	38.7503	39.1649	37.2619	134.068	38.5908	32.6194	33.6561	82.9357	38.8629	33.1801	34.2807	90.8016	38.3788
4	36.7774	31.0182	31.2623	56.3362	36.7535	31.0432	31.9592	56.7996	37.2684	37.4232	37.0941	86.1243	37.3012	37.7533	37.1137	84.903	37.7166	38.1266	37.261	102.071	37.8027	38.395	37.4201	102.236	38.2323	38.882	37.8582	109.491	38.3334	39.0133	37.7888	114.004	38.5224	38.72	37.8968	121.02	38.8222	38.8521	38.3638	135.159	38.8726	34.2818	35.379	82.4946	38.4891	34.7408	35.4268	75.3806	38.1403
5	36.9071	30.4436	29.6183	55.8175	36.9371	30.4647	30.2292	55.973	37.4765	37.9732	36.4942	91.3399	37.4305	37.9081	36.3136	87.8116	38.0238	38.3263	35.8435	94.5935	37.9257	38.4085	35.2611	94.5354	38.4816	37.8802	33.2741	94.0015	38.3144	38.0634	35.3944	94.3423	38.4816	37.8802	33.2741	94.0015	38.3144	38.0634	35.3944	94.3423	37.8462	35.7155	32.447	74.7224	38.1287	35.4892	33.4091	76.3502	37.7968
6	36.9262	31.9518	31.1605	70.2619	36.8833	31.728	31.7476	54.4317	37.6288	37.6946	34.605	104.659	37.7298	37.76	35.4191	99.4336	38.0387	38.2575	35.48	112.535	38.1471	38.3704	34.7778	112.87	38.6306	39.128	35.8659	126.862	38.749	39.1033	35.9285	128.049	38.98	38.9897	36.5454	125.173	39.2637	38.3233	36.4752	103.573	38.74	35.2997	34.1722	74.6455	38.4438	36.0817	34.1329	59.9407	38.3574
7	37.2998	31.278	30.3212	77.9364	37.2956	31.2604	28.7003	79.4909	37.7728	37.6888	35.1948	114.913	37.7033	37.617	35.4316	113.61	38.2651	38.56	35.4858	132.319	38.2509	38.4834	35.8095	128.726	38.7922	38.5579	36.5795	122.585	38.7288	38.8941	35.8879	115.255	38.7922	38.5579	36.5795	122.585	38.7288	38.8941	35.8879	115.255	38.6708	34.1297	33.3226	98.3864	38.8072	34.9692	34.5797	107.179	38.2403
8	37.4195	30.9504	30.7889	87.112	37.4315	30.917	31.1866	82.8987	38.0096	38.1802	37.4498	142.881	38.0805	38.3675	37.4525	141.061	38.4681	38.6249	38.0866	155.789	38.5485	38.7949	38.1352	152.955	38.9185	39.0188	38.1684	155.169	39.0427	39.1917	38.0838	148.329	39.3089	39.0739	38.2739	146.161	39.4682	37.9771	35.135	137.432	39.3389	34.3112	31.0289	92.3474	38.6065	34.9337	32.234	94.6708	38.4403
9	37.585	31.245	29.4374	72.966	37.5959	31.253	29.2412	69.3667	38.1574	37.694	36.725	103.524	38.1288	37.6568	36.9248	100.958	38.6044	38.5625	36.7071	104.358	38.5409	38.3157	37.1541	99.0915	39.0141	38.5628	37.4401	88.277	38.9186	38.5118	37.1698	107.543	39.0141	38.5628	37.4401	88.277	38.9186	38.5118	37.1698	107.543	38.3489	32.7687	33.6448	63.5753	38.7954	34.0485	34.9565	78.0434	38.0834
10	37.1062	31.2922	30.8662	69.1311	37.1188	31.3687	31.1906	68.1452	37.6166	36.84	35.4702	110.294	37.6382	36.9058	35.9682	109.439	38.1484	37.5255	36.5481	128.126	38.1464	37.5368	36.7463	125.294	38.4867	37.8188	36.5659	131.845	38.5578	37.8708	37.0435	116.339	38.4867	37.8188	36.5659	131.845	38.5578	37.8708	37.0435	116.339	38.4145	32.7893	33.2117	91.6396	38.2824	31.2465	33.2767	74.2445	38.101
11	36.89	31.2293	30.4456	86.8919	36.9005	31.2692	29.6417	73.4737	37.5017	37.4663	36.162	109.154	37.4113	37.4962	36.1805	106.914	38.0363	38.1157	37.3777	116.677	37.9375	38.0744	37.4613	112.995	38.5736	38.1936	37.9103	127.147	38.4043	38.1744	37.655	108.594	38.5736	38.1936	37.9103	127.147	38.4043	38.1744	37.655	108.594	38.0945	35.373	34.8853	79.1492	38.3702	35.5214	34.9923	67.9955	37.8172
12	37.543	30.5334	30.7521	84.8293	37.5392	30.4994	31.4862	82.5366	37.9499	37.8703	37.0693	116.927	38.0125	37.9971	37.0431	120.064	38.524	38.2605	37.2661	121.091	38.5736	38.2154	37.0962	118.001	38.9836	38.4226	37.3168	130.823	39.0073	38.3684	37.418	133.84	39.3243	38.4872	37.4993	137.831	39.4269	38.5338	37.5706	132.034	39.1184	34.525	35.2189	92.8902	38.7274	33.5142	34.7333	101.272	38.6177
13	37.478	30.8072	30.7703	60.6264	37.5208	30.7624	29.9752	60.8516	38.0496	37.9397	36.9349	104.243	38.0247	37.8259	37.2914	100.913	38.7357	38.2715	37.4247	116.989	38.5964	38.2328	37.2962	117.016	39.0041	38.1478	38.2243	122.629	38.9387	38.3147	38.1169	121.804	39.4381	38.8472	38.3885	118.241	39.2913	38.471	38.4688	115.211	39.2752	35.5094	36.0757	90.8144	39.4015	34.7394	36.0224	96.0544	38.6222
14	37.2718	32.121	31.7447	82.2574	37.2886	32.3287	32.6147	72.7455	37.8722	38.2541	36.6495	97.222	37.9219	38.3206	36.5609	100.174	38.3136	38.162	36.8399	105.674	38.385	37.7259	36.5777	105.031	38.8102	38.2843	36.6709	117.135	38.8473	37.7285	36.0165	109.292	38.8102	38.2843	36.6709	117.135	38.8473	37.7285	36.0165	109.292	38.8339	34.4383	33.6731	94.7554	38.6267	33.5315	32.5451	77.045	38.3873
15	37.1745	31.6268	33.4342	67.1509	37.186	31.7426	33.0038	61.4009	37.8328	38.2665	37.2022	109.607	37.7669	38.1508	37.401	104.357	38.3133	38.9867	37.7862	121.141	38.2391	38.9017	37.7754	119.448	38.8031	38.9375	38.1037	134.014	38.7586	38.8678	38.2555	131.424	39.2403	39.2527	38.5477	65.1744	39.0431	39.1092	38.5507	113.817	38.7395	34.442	35.166	51.5205	39.01	35.2048	36.0015	56.8143	38.5126
16	37.4213	31.0103	29.8224	65.8245	37.4004	31.0131	30.0132	66.4175	37.8779	38.6488	37.8133	104.152	37.9524	38.676	37.8804	104.928	38.4311	38.7795	38.2932	116.481	38.5025	38.7868	38.2155	117.734	38.9161	38.8893	38.6307	122.786	38.9897	38.9575	38.4312	123.327	39.2269	38.9675	38.2741	123.005	39.2675	38.8237	38.4449	126.264	39.2801	35.0159	35.0422	78.6543	39.0593	33.8649	33.0217	69.2697	38.8094
17	36.9699	30.7496	33.0129	53.9116	36.9826	30.7525	33.0941	50.5168	37.5581	37.3021	35.9688	81.6176	37.4701	37.4095	36.1945	82.4167	38.0553	38.2115	36.0491	94.3829	38	38.1787	36.1475	94.7744	38.5658	38.4979	36.773	99.4338	38.4881	38.5973	36.6304	100.821	38.8508	38.6395	36.7943	101.96	38.7462	38.7132	36.0772	100.551	38.6665	33.9173	34.4503	70.5305	38.8518	34.522	34.8053	82.9402	38.3161
18	37.0057	31.3539	30.49	72.0496	37.028	31.1584	30.5167	63.1506	37.4291	38.0854	35.8291	88.5841	37.4688	38.0494	35.6361	92.0577	37.9331	38.4829	36.29	103.536	37.9854	38.5212	36.135	107.701	38.4294	38.4339	36.5172	114.559	38.4305	38.4315	35.824	109.016	38.4294	38.4339	36.5172	114.559	38.4305	38.4315	35.824	109.016	38.4713	34.4997	35.5051	78.3103	38.3722	33.3123	33.6274	68.7578	38.0199
19	36.8174	31.3976	30.8409	69.9219	36.8665	27.8489	30.5721	72.5525	37.324	37.8631	35.2836	90.7898	37.2949	37.8462	35.2947	92.2173	37.7754	38.2887	35.3602	103.207	37.7289	38.2482	35.5958	96.0774	38.2444	38.0819	35.6396	101.537	38.2403	38.0737	35.6081	103.192	38.2763	37.257	34.9411	98.9807	38.283	37.7604	35.4338	100.69	38.0905	33.4538	33.9899	74.2625	38.2283	34.3263	35.1107	87.34	37.7455
20	37.2795	31.0489	30.583	79.7293	37.235	31.1172	30.9235	65.2127	37.6285	37.9002	36.0945	79.4032	37.679	37.9619	35.7525	81.6976	38.1521	38.66	36.4308	96.4274	38.2065	38.7133	36.4796	101.414	38.6882	38.6263	36.5053	115.438	38.6715	38.4406	36.3708	114.792	38.872	38.5656	37.0189	113.062	38.9711	38.8448	36.5431	113.162	38.8855	33.728	36.6016	96.866	38.6812	33.0366	35.7083	95.8726	37.9596
[truncated: 15 more columns]
